# Supplementary material for: Relationship between serum thyroid hormones and their associated metabolites, and gene expression bioindicators in the back skin of Rana [Lithobates] catesbeiana tadpoles and frogs during metamorphosis
Source: Front Endocrinol (Lausanne). 2023 Jan 18;13:1103051. doi: 10.3389/fendo.2022.1103051 (PMC9889540; doi:10.3389/fendo.2022.1103051)
Supplement: Supplementary file 2 [file DataSheet_2.xlsx]

## Sheet: DataForPCA_RACA01
SampleName	Gosner Stage	T2 (ng/mL)	T3 (ng/mL)	T4 (ng/mL)	thra	thrb	thibz
H46	31-33	0.062922	0.347754	0.627	0.758694	0.85967	0.812468
H47	31-33	0.175827	0.459674	0.627	0.698298	0.807861	0.936731
H48	31-33	0.150191	0.400828	0.627	1.23002	0.698073	1.04426
H49	31-33	0.211203	0.347764	0.627	1.34831	1.51984	1.81183
H50	31-33	0.331993	0.984912	0.627	0.94665	0.570844	0.955744
H51	31-33	0.267793	0.312798	0.627	0.748816	1.31763	0.536435
H52	31-33	0.062922	0.394515	0.627	1.05335	1.06271	1.25813
H53	31-33	0.172832	0.423056	0.627	1.08722	1.36453	1.43339
H54	31-33	0.231596	0.495961	0.627	0.797975	0.937688	0.922236
H55	31-33	0.137129	0.313344	0.627	1.08256	1.06231	1.92283
H41	37-39	0.181323	0.454544	0.627	0.785338	0.722792	0.564552
H42	37-39	0.062922	0.753181	0.627	0.667361	0.67563	0.396483
H45	37-39	0.24368	0.338419	0.627	0.742897	0.381962	0.465717
H36	37-39	0.062922	0.435998	0.627	1.08632	0.591406	0.561847
H37	37-39	3.00227	0.409352	0.627	0.968433	0.593158	0.90074
H38	37-39	0.659145	0.375689	0.627	0.671889	1.06368	0.449353
H39	37-39	0.128815	0.345887	0.627	0.682441	0.95531	0.213909
H40	37-39	0.255956	0.345616	0.627	1.15108	0.938388	1.42088
H43	37-39	0.148866	0.349236	0.627	0.728655	0.851792	0.587272
H44	37-39	0.062922	0.503401	0.627	1.00103	0.806227	1.09451
P15	40	2.54233	0.400713	0.627	0.890358	3.00054	19.7154
P24	40	NA	0.485964	0.627	0.996615	0.595789	0.641224
P25	40	2.29528	0.34525	0.627	1.16997	0.525492	1.39018
P26	40	0.422987	0.35628	0.627	0.66027	0.908396	0.987888
P27	40	1.8379	0.498191	0.627	0.479588	0.416859	0.469325
P4	40	0.633746	1.20587	16.442	0.955049	3.6589	151.948
P5	40	0.849881	0.903752	5.745	1.33755	2.12484	136.087
P13	41	2.8708	1.19193	12.545	0.947602	3.94526	85.547
P17	41	0.149851	1.31054	5.011	1.47313	1.35894	133.684
P2	41	1.66063	1.91521	15.602	0.540245	4.69769	168.661
P28	41	0.062922	0.315663	0.627	0.865034	0.157792	0.490431
P6	41	0.318155	1.30573	14.149	0.754742	2.66534	126.268
B1	41	NA	0.751897	6.45	0.672288	3.89039	184.944
B7	41	0.322075	0.482444	3.71	1.23084	2.47925	162.402
B9	41	0.324628	0.718224	3.8	1.11319	2.56234	322.016
B13	41	0.31717	0.999922	7.41	1.1128	5.26695	546.089
B14	41	0.335176	0.959105	9.3	0.99967	4.4685	639.507
B16	41	0.3428	0.672037	4.19	1.03595	3.93461	168.283
B22	41	NA	0.704557	5.74	1.11758	2.82968	259.874
B27	41	0.408602	0.713511	6.54	1.09977	2.36194	199.604
B31	41	0.334882	0.701709	4.54	0.731987	3.07408	189.846
B33	41	0.373754	0.769881	7.94	0.859491	1.95227	339.636
P12	42-43	2.15055	1.908	NA	0.812401	NA	147.959
P16	42-43	0.228222	1.81013	22.384	0.749254	2.65975	147.015
P20	42-43	0.257136	0.830454	1.84998	0.605306	0.983504	3.23111
P21	42-43	1.36781	1.31474	5.9	0.668455	0.658232	113.787
P22	42-43	3.13173	1.87157	10.035	0.851298	2.46742	154.775
P3	42-43	0.418338	2.11491	35.991	1.07389	3.83424	309.573
P18	42-43	0.062922	1.44196	2.96264	NA	NA	NA
P34	42-43	0.062922	0.455356	0.627	1.02413	2.37787	363.471
P35	42-43	0.174393	0.42861	0.627	0.890826	1.97381	88.9245
P8	42-43	3.38804	2.90026	44.974	0.497393	1.44917	129.226
P9	42-43	0.410758	3.7541	35.821	0.922066	2.8054	476.633
P1	44	0.199789	4.36664	54.768	0.618442	2.21449	153.863
P10	44	0.456981	1.60275	1.98198	0.598341	0.638078	33.1936
P11	44	1.38162	2.89007	64.605	0.615223	1.06028	160.672
P14	44	2.22214	2.88521	35.495	0.480025	2.53845	142.269
P19	44	0.172466	0.952096	4.32	NA	NA	NA
P23	44	1.56263	1.03521	1.53041	0.486573	1.24703	15.4231
P7	44	0.604621	2.21002	35.956	0.714872	0.963277	112.17
P29	46	0.279614	0.870235	0.627	0.617671	1.17298	72.4394
P30	46	0.177314	0.707366	0.627	0.576236	0.819318	18.9421
P31	46	0.062922	0.555795	0.627	0.726643	0.714291	101.168
P32	46	0.230084	0.379614	0.627	0.590492	1.28588	34.3272
P33	46	0.062922	0.408123	0.627	0.895197	0.89847	54.7228
